# Supplementary material for: In Situ Bacterioplankton Growth Partitioning by High‐Resolution Metatranscriptomics
Source: Environ Microbiol Rep. 2026 Jul 9;18(4):e70385. doi: 10.1111/1758-2229.70385 (PMC13349992; doi:10.1111/1758-2229.70385)
Supplement: Supplementary file 2 — Table S1: Detailed abundance of ftsZ sequencing fragments across identified microbial groups. This table presents the abundance of ftsZ sequencing fragments across all phylogenetic groups identified during the study. The table includes data at multiple taxonomic levels, from class down to families and genera, depending on the granularity of identification. Whilst Figure 1 highlights the most abundant orders, families and genera, this table provides the full breakdown of microbial contributions to ftsZ transcript abundance. [file EMI4-18-e70385-s002.xlsx]

## Sheet: FtsZ-RNA
	PHYLUM	CLASS	ORDER		08AM	08PM	09AM	09PM	10AM	10PM	11AM	11PM	12AM	12PM	13AM	13PM	14AM	15AM	15PM	16AM	17AM	17PM	18AM	18PM	19AM	19PM	20AM	20PM	21AM	21PM	22AM	22PM	23AM	23PM	25AM	26AM	26PM	27AM	27PM	28AM	29AM	29PM	30AM	30PM	31AM
ROOT	OTHER	OTHER	OTHER	OTHER	0	0.00387597	0.00547945	0	0	0.0055788	0	0.00295858	0.00255754	0	0.00862069	0	0.00343643	0.00802139	0.00813008	0	0.00374532	0	0.00540541	0.00641026	0	0.00647249	0.00387597	0.00584795	0	0	0	0.00347222	0.00357143	0	0.00520833	0.0120482	0.00904977	0.00632911	0	0.00680272	0	0.00735294	0.00546448	0	0.0108108
ARCHAEA	OTHER	OTHER	OTHER	OTHER	0	0	0	0	0	0	0	0	0	0	0	0	0	0	0	0	0	0	0	0	0	0	0	0	0	0	0	0	0	0	0	0	0	0	0	0	0	0.00367647	0	0	0
	THERMOPLAMATOTA	MGII	OTHER	OTHER	0	0	0	0	0	0	0	0	0	0	0	0	0	0	0	0	0	0	0	0	0	0	0	0	0	0	0	0	0	0	0	0	0	0	0	0	0.00425532	0	0	0	0
			MGII	MGII	0.125786	0.0348837	0.0328767	0.0102389	0.0121359	0.027894	0.0184697	0.0118343	0.0179028	0.00813008	0.0344828	0	0.0137457	0.0187166	0.0162602	0.005	0.0449438	0.0168539	0.0108108	0.0192308	0.0214592	0.00323625	0.0116279	0	0	0.00833333	0.0185185	0.0104167	0.0107143	0.0128205	0.0104167	0.0120482	0.00452489	0.0316456	0	0	0.0255319	0.0404412	0	0.0125523	0.00540541
BACTERIA	OTHER	OTHER	OTHER	OTHER	0	0.00775194	0.00273973	0	0.00970874	0.0041841	0.00263852	0.00295858	0.00255754	0.00813008	0	0.0207254	0.0206186	0.00802139	0	0	0	0.00561798	0.0108108	0.0128205	0	0	0.0116279	0.00584795	0	0.0166667	0.0185185	0.00347222	0.00714286	0.0213675	0.0104167	0.0120482	0.00452489	0.0253165	0.00892857	0.0340136	0	0.00735294	0	0.0125523	0.0108108
	ACTINOBACTERIOTA	OTHER	OTHER	OTHER	0	0	0	0.00341297	0	0	0	0	0	0	0	0	0.00343643	0	0.00813008	0	0	0	0	0	0	0	0	0	0	0	0	0	0	0	0	0	0	0	0	0	0	0	0	0	0
		ACIDIMICROBIA	OTHER	OTHER	0	0.00387597	0.00273973	0	0.00242718	0	0.00527704	0.00295858	0.0127877	0.0162602	0.0344828	0.00518135	0	0.00534759	0.00813008	0	0.00374532	0.00561798	0	0.0192308	0.0128755	0.00323625	0	0	0	0	0.00617284	0.0104167	0.0214286	0	0.015625	0.0120482	0.00904977	0	0.00892857	0.00680272	0.00425532	0	0.0163934	0.0125523	0.0324324
			MICROTRICHALES	MICROTRICHALES	0	0.00387597	0.00273973	0	0.00242718	0.0055788	0	0.00591716	0.00511509	0.00813008	0	0.0103627	0.0137457	0.0026738	0	0	0	0	0	0	0.0128755	0.00647249	0	0	0.0106383	0	0	0	0.00357143	0	0	0	0	0	0.00446429	0	0	0	0	0	0
			TMED189	TMED189	0.00628931	0.00387597	0.00547945	0	0.0121359	0.0097629	0.00527704	0	0.00255754	0	0	0.0259067	0.00343643	0.00802139	0	0	0.0262172	0	0.0162162	0.00641026	0.00429185	0	0.00775194	0	0.0106383	0.0166667	0.00617284	0.00347222	0.00357143	0	0.015625	0.0120482	0	0	0	0	0.0212766	0.0183824	0	0.0125523	0.0162162
		ACTINOBACTERIA	OTHER	OTHER	0	0.00387597	0	0.00341297	0	0	0	0	0.00255754	0.00813008	0	0	0	0	0	0	0	0.00561798	0.00540541	0	0.00429185	0	0.00387597	0	0	0.00833333	0	0	0	0	0	0	0	0	0	0	0	0	0	0.0041841	0
	BACTEROIDOTA	OTHER	OTHER	OTHER	0	0	0	0	0	0	0	0	0	0	0	0	0	0	0	0	0	0	0	0	0	0	0	0	0	0	0	0.00347222	0	0	0	0	0	0	0	0	0	0.00367647	0	0	0
		BACTEROIDIA	OTHER	OTHER	0	0	0	0	0.00242718	0	0	0.00591716	0	0	0.00862069	0.00518135	0	0	0	0.005	0	0	0	0	0	0	0	0	0	0	0	0	0	0	0	0	0	0	0.00446429	0	0	0	0	0	0
			CYTOPHAGALES	CYTOPHAGALES	0	0	0	0	0	0	0	0	0.00255754	0	0	0	0	0	0	0	0	0	0	0	0	0	0	0	0	0	0	0	0.00357143	0	0	0	0	0	0	0	0	0	0	0	0.00540541
			FLAVOBACTERALES	FLAVOBACTERALES	0.081761	0.0736434	0.0931507	0.0341297	0.0631068	0.0920502	0.0686016	0.056213	0.0409207	0.0731707	0.0172414	0.0621762	0.0171821	0.0481283	0.0731707	0.035	0.0374532	0.0674157	0.0324324	0.0833333	0.00858369	0.038835	0.0193798	0.0409357	0.0212766	0.05	0.0246914	0.0520833	0.00357143	0.0042735	0.015625	0.0240964	0.0226244	0.0126582	0.0133929	0.00680272	0.012766	0.0147059	0.0218579	0.0083682	0.0162162
		RHODOTHERMIA	BALNEOLALES	BALNEOLALES	0	0	0.00547945	0	0	0.0013947	0.00263852	0	0	0	0	0	0	0	0	0	0	0	0	0.0128205	0	0.00323625	0	0	0	0.00833333	0	0.00347222	0	0.00854701	0.00520833	0	0.00452489	0	0.00446429	0	0.00425532	0	0	0.0041841	0
	CYANOBACYERIOTA	CYANOBACTERIA	SYNECHOCHALES	SYNECHOCHALES	0	0.0775194	0.0109589	0.0273038	0.0218447	0.0027894	0.0158311	0.0473373	0.0767263	0.154472	0.232759	0.34715	0.491409	0.235294	0.227642	0.4	0.213483	0.196629	0.216216	0.134615	0.253219	0.320388	0.418605	0.269006	0.43617	0.3	0.277778	0.1875	0.289286	0.303419	0.265625	0.349398	0.307692	0.196203	0.21875	0.217687	0.119149	0.169118	0.191257	0.158996	0.140541
	MARINISOMATOTA	MARINISOMATIA	MARINISOMATALES	MARINISOMATALES	0	0	0.00547945	0	0	0.0013947	0.00263852	0	0	0	0	0.00518135	0	0.00534759	0	0.005	0	0	0	0	0	0	0.00387597	0.00584795	0	0.00833333	0	0	0.00357143	0.0042735	0	0	0	0	0	0	0	0.00367647	0.0163934	0.0041841	0
	PROTEOBACTERIA	OTHER	OTHER	OTHER	0	0	0	0	0	0	0	0	0	0	0.00862069	0	0	0	0	0	0	0	0	0	0	0	0	0	0	0	0	0	0	0	0	0	0	0	0	0	0	0	0	0	0
		ALPHAPROTEOBACTERIA	OTHER	OTHER	0	0.00775194	0.00273973	0	0	0	0	0	0.00255754	0	0	0.0103627	0.00687285	0	0	0	0	0	0.00540541	0	0	0.00647249	0.00387597	0.00584795	0.0319149	0	0	0.00347222	0.00357143	0.00854701	0.0104167	0.0120482	0.00904977	0.00632911	0.0178571	0	0.00425532	0.00735294	0	0.0041841	0.00540541
			CAULOBACTERALES	CAULOBACTERALES	0	0	0.00821918	0.0102389	0.00242718	0.0111576	0.00263852	0.00887574	0	0	0	0	0.00687285	0	0	0	0	0.00561798	0	0	0	0.00323625	0	0	0	0	0.00617284	0	0	0	0	0.0120482	0	0	0	0	0	0	0	0	0
			NISAEALES	NISAEALES	0	0	0	0	0	0	0	0	0.00511509	0	0	0	0.00687285	0.0026738	0	0	0	0	0	0	0.00858369	0.00970874	0.00387597	0	0	0	0.00617284	0	0	0	0	0	0	0	0	0.00680272	0.00851064	0	0	0	0
			PARVIBACULALES	PARVIBACULALES	0.0440252	0.0426357	0.030137	0.0307167	0.00728155	0.0195258	0.0105541	0.0118343	0.0230179	0.0243902	0	0.00518135	0.00687285	0.0106952	0.0162602	0.005	0	0.011236	0.00540541	0.0128205	0.00858369	0.00970874	0.0116279	0.00584795	0.0106383	0.00833333	0	0.0208333	0.0142857	0.0042735	0.00520833	0	0	0.00632911	0	0	0.0212766	0.00735294	0.0163934	0	0.00540541
			PELAGIBACTERALES	PELAGIBACTERALES	0.0125786	0.108527	0.0958904	0.109215	0.167476	0.0334728	0.105541	0.115385	0.163683	0.0650407	0.0948276	0.108808	0.0756014	0.21123	0.195122	0.215	0.205993	0.140449	0.259459	0.211538	0.197425	0.113269	0.151163	0.111111	0.117021	0.141667	0.209877	0.138889	0.192857	0.115385	0.255208	0.168675	0.176471	0.234177	0.236607	0.217687	0.114894	0.0992647	0.163934	0.225941	0.248649
			PUNICCEISPIRILLALES	PUNICCEISPIRILLALES	0.0251572	0.0542636	0.0438356	0.0614334	0.026699	0.0432357	0.0369393	0.0207101	0.0358056	0.0325203	0.0344828	0.015544	0.0137457	0.0347594	0.0243902	0.015	0.0299625	0.0280899	0.0108108	0.025641	0.0171674	0.012945	0.0271318	0.0116959	0.0425532	0.0333333	0.0185185	0.0451389	0.0142857	0.0299145	0.015625	0.0722892	0.0271493	0.0379747	0.0446429	0.0204082	0.0382979	0.0220588	0.0327869	0.0376569	0.0486486
			RHIZOBIALES	RHIZOBIALES	0	0	0.00273973	0	0.00242718	0.0013947	0.00527704	0	0.00767263	0.00813008	0.00862069	0.0103627	0.0171821	0.00802139	0.00813008	0	0.011236	0.0168539	0.0108108	0.0128205	0	0.00970874	0.00775194	0.0116959	0	0.00833333	0.00617284	0.00694444	0.0107143	0	0	0.0120482	0	0.0126582	0.00892857	0	0	0.0110294	0.00546448	0.0041841	0.0108108
			RHODOBACTERALES	RHODOBACTERALES	0.402516	0.25969	0.293151	0.255973	0.228155	0.227336	0.237467	0.198225	0.179028	0.227642	0.232759	0.129534	0.0756014	0.0855615	0.0406504	0.095	0.0749064	0.0842697	0.0648649	0.0448718	0.0987124	0.0711974	0.0542636	0.128655	0.0638298	0.0916667	0.104938	0.0763889	0.0678571	0.0726496	0.0572917	0.0722892	0.0859729	0.0696203	0.0491071	0.0408163	0.0680851	0.0808824	0.0710383	0.125523	0.0702703
			SPHINGOMONADALES	SPHINGOMONADALES	0	0	0	0	0.00485437	0	0	0	0	0	0	0	0	0	0	0	0	0	0	0	0	0	0	0	0	0	0	0	0	0	0	0	0	0	0	0	0	0	0	0	0
			TMED109	TMED109	0	0	0	0	0.00242718	0	0	0.00295858	0.00511509	0	0	0	0.00343643	0	0	0.005	0.00374532	0	0.00540541	0.00641026	0.00858369	0	0.00775194	0	0	0	0.00617284	0.00694444	0.00357143	0.0042735	0	0	0	0.0126582	0.00446429	0	0.00425532	0.00367647	0.0163934	0	0
			TMED127	TMED127	0	0	0	0	0	0	0	0	0	0	0	0	0	0	0	0	0.00374532	0	0	0	0.00429185	0	0	0	0	0	0	0.00347222	0	0	0	0	0	0	0	0	0	0	0	0	0
			TMED26	TMED26	0	0	0	0	0	0	0	0	0	0	0	0	0	0	0	0	0	0	0	0	0	0	0	0	0	0	0	0	0	0	0	0	0	0	0.00446429	0	0	0	0.00546448	0	0
			UBA8366	UBA8366	0	0	0	0	0	0	0	0	0	0	0	0	0	0.00534759	0	0	0	0	0	0	0	0	0	0	0	0.00833333	0	0	0	0	0	0	0	0	0	0	0	0	0	0	0
		GAMMA	OTHER	OTHER	0	0	0	0.00341297	0	0.0013947	0	0	0	0	0	0	0	0.00802139	0	0.005	0.0149813	0.011236	0.0162162	0	0.0171674	0.00647249	0.0116279	0.00584795	0.0106383	0.00833333	0	0.0138889	0.00714286	0.017094	0	0	0.00904977	0.00632911	0	0.0204082	0.00851064	0.00367647	0.010929	0.0083682	0
			BETAPROTEOBACTERALES	BETAPROTEOBACTERALES	0	0	0	0	0	0.0027894	0	0.00591716	0.00767263	0	0.0172414	0	0.00343643	0.0026738	0	0	0.00749064	0.00561798	0	0	0.00429185	0.00647249	0.00387597	0.00584795	0.0106383	0.00833333	0.00617284	0.0104167	0.00714286	0	0	0	0.00904977	0.0126582	0.00446429	0.00680272	0	0	0.010929	0	0.0108108
			ENTEROBACTERALES	ENTEROBACTERALES	0	0	0	0	0	0	0	0	0	0	0.00862069	0	0	0	0	0	0	0	0	0	0	0.00323625	0	0	0	0	0	0	0	0	0	0	0	0	0	0	0	0	0	0	0
			GCA_00270	GCA_00270	0	0	0.00547945	0.00341297	0.00242718	0	0	0	0.00511509	0	0	0.00518135	0.00687285	0.013369	0.0162602	0.005	0.00749064	0.00561798	0	0.0192308	0.00858369	0.0194175	0.0232558	0.00584795	0	0	0.0123457	0	0.0142857	0.0042735	0	0	0.00452489	0	0.0133929	0.00680272	0.00425532	0.0110294	0	0.0041841	0
			PSEUDOMONADALES	PSEUDOMONADALES	0.157233	0.186047	0.147945	0.235495	0.182039	0.398884	0.234828	0.295858	0.184143	0.195122	0.0948276	0.0569948	0.0687285	0.101604	0.0894309	0.07	0.0749064	0.106742	0.0918919	0.128205	0.0772532	0.0906149	0.0581395	0.116959	0.0957447	0.075	0.0679012	0.0729167	0.0678571	0.0982906	0.0572917	0.0361446	0.113122	0.0886076	0.111607	0.0816327	0.0595745	0.0625	0.0655738	0.0209205	0.0378378
			SAR86	SAR86	0.0377358	0.0348837	0.0547945	0.0443686	0.174757	0.0585774	0.137203	0.139053	0.0997442	0.105691	0.0862069	0.0414508	0.0343643	0.0588235	0.0325203	0.045	0.0449438	0.0730337	0.0648649	0.0769231	0.0643777	0.0550162	0.0465116	0.0643275	0.0531915	0.0166667	0.0308642	0.0729167	0.05	0.034188	0.0729167	0.144578	0.0452489	0.0316456	0.0848214	0.0612245	0.0468085	0.0441176	0.0327869	0.0794979	0.0864865
			WOSEAIALES	WOSEAIALES	0	0.00387597	0	0.00341297	0	0	0	0	0	0	0.0172414	0	0	0	0	0	0.00749064	0	0	0	0	0.00323625	0	0	0	0	0	0	0	0	0	0	0	0	0.00446429	0	0	0.00367647	0	0.0041841	0.00540541
	SAR324	SAR324	SAR324	SAR324	0	0	0	0	0	0	0	0	0.00255754	0	0	0	0.00343643	0.0026738	0.0162602	0	0.00374532	0	0.00540541	0	0.00429185	0	0.00775194	0	0	0	0	0	0.00357143	0	0	0	0.00452489	0.00632911	0	0	0	0.00367647	0.00546448	0.0083682	0
	VERRUCOMICROBIOTA	VERRUCOMICROBIA	OTHER-VERRUCO	OTHER-VERRUCO	0	0	0	0	0	0	0	0	0	0	0	0	0	0	0	0	0	0	0	0	0	0	0	0	0	0	0	0	0	0	0	0	0	0	0.00446429	0	0	0	0	0	0
			OPITUTALES	OPITUTALES	0	0	0.00273973	0	0.00728155	0.0013947	0.00791557	0.00295858	0.0102302	0.00813008	0.00862069	0	0.00343643	0	0	0	0.00374532	0	0.0108108	0.00641026	0.0128755	0	0.00387597	0.0116959	0.0106383	0	0.0123457	0.00694444	0.00714286	0.0042735	0.00520833	0	0.0135747	0	0.00446429	0.00680272	0.00851064	0.00367647	0	0.0041841	0.0108108
			PSEUDOPHAERALES	PSEUDOPHAERALES	0	0	0	0	0	0	0	0	0	0	0	0	0	0	0	0	0	0	0	0	0	0	0	0	0	0	0	0	0	0	0	0	0	0.00632911	0	0	0	0	0	0	0
			VERRUCOMICROBIALES	VERRUCOMICROBIALES	0	0.00387597	0	0	0	0	0	0	0	0.0162602	0.00862069	0	0	0.0026738	0	0	0	0	0	0	0	0.00647249	0.00387597	0.00584795	0	0.0166667	0.00617284	0.00347222	0	0	0	0.0120482	0.00452489	0	0	0	0	0.00367647	0	0	0
EUKARYOTE	OTHER	OTHER	OTHER	OTHER	0.100629	0.0813953	0.145205	0.16041	0.0631068	0.0488145	0.0976253	0.0591716	0.0869565	0.0325203	0.0344828	0.129534	0.0618557	0.106952	0.203252	0.06	0.146067	0.207865	0.113514	0.134615	0.103004	0.184466	0.0736434	0.134503	0.0425532	0.15	0.135802	0.208333	0.121429	0.239316	0.140625	0.0240964	0.117647	0.14557	0.129464	0.176871	0.365957	0.286765	0.196721	0.200837	0.167568
	CHLOROPHYTA	PRASYNOPHYCEAE	MAMIELALES	MAMIELALES	0.00628931	0.00387597	0	0.00341297	0.00242718	0.0013947	0.00263852	0.00295858	0.0153453	0.00813008	0.00862069	0.00518135	0.0378007	0.00534759	0.0162602	0.03	0.0299625	0.00561798	0.0378378	0.025641	0.0472103	0.00647249	0.0193798	0.0467836	0.0319149	0.0166667	0.0185185	0.03125	0.0642857	0.0128205	0.0364583	0	0.0180995	0.0506329	0.0133929	0.0816327	0.0553191	0.0772059	0.114754	0.041841	0.0540541
